# Supplementary material for: Assessment of the Implementation of Combined Physical Activity and Nutrition Programmes in Schools: A Systematic Review
Source: Healthcare (Basel). 2026 Jul 7;14(13):2029. doi: 10.3390/healthcare14132029 (PMC13360688; doi:10.3390/healthcare14132029)
Supplement: Supplementary file 1 [file healthcare-14-02029-s001.zip]

Archive with 4 entries (4 files):
- SM S1. PRISMA 2020 Checklist.pdf
- SM S2. Examples of references excluded from the bibliography and cited in the text.pdf
- SM S3. PRISMA 2020 flow diagram.pdf
- SM S4. Risk of bias. RoB-2 and ROBINS-I analysis tables.pdf
